# Supplementary material for: HER2 Expression in Squamous Cell Carcinoma of the Vulva: A Systematic Review and Meta-Analysis
Source: Cancers (Basel). 2026 Jul 6;18(13):2162. doi: 10.3390/cancers18132162 (PMC13359448; doi:10.3390/cancers18132162)
Supplement: Supplementary file 1 [file cancers-18-02162-s001.zip]

Archive with 1 entries (1 files):
- cancers-4271133-Supplementary Material.pdf
